# Supplementary material for: Antibody-based proteomics to identify an apoptosis signature for early recurrence of hepatocellular carcinoma
Source: Clin Proteomics. 2016 Oct 24;13:28. doi: 10.1186/s12014-016-9130-0 (PMC5078925; doi:10.1186/s12014-016-9130-0)
Supplement: Supplementary file 1 — Additional file 1: Table S1. List of antibodies examined in this study. [file 12014_2016_9130_MOESM1_ESM.xls]

## Sheet: Sheet1
No.	antibody	clone	Provider	Cat. No.	dilute
1	Bcl-x (Bcl-xL)	44	BD Biosciences	610746	1:500
2	FADD	1	BD Biosciences	610399	1:250
3	BiP (GRP78)	40	BD Biosciences	610978	1:250
4	ERp72	3	BD Biosciences	610970	1:250
5	STI1 (Hop-p60)	28	BD Biosciences	610834	1:250
6	ERK1	MK12	BD Biosciences	610030	1:5000
7	p38 MAPK (pT180/pY182)	30	BD Biosciences	612280	1:2500
8	Rsk	78	BD Biosciences	610225	1:1000
9	Annexin II (Lipocortin II, Calpactin I)	5	BD Biosciences	610068	1:5000
10	Nucleoporin p62	53	BD Biosciences	610497	1:1000
11	Stat1 (C-Terminus)	42	BD Biosciences	610185	1:1000
12	γ-Catenin	15	BD Biosciences	610253	1:2000
13	Apaf-1	24	BD Biosciences	611364	1:250
14	eNOS/NOS Type III	3	BD Biosciences	610296	1:2500
15	nNOS/NOS Type I	16	BD Biosciences	610308	1:2500
16	DNA Polymerase δ	22	BD Biosciences	610972	1:1000
17	Adaptin γ	88	BD Biosciences	610385	1:5000
18	p120 Catenin/pp120 (Src Substrate)	98	BD Biosciences	610133	1:1000
19	B23	NA24	Santa Cruz	sc-53175	1:200
20	Survivin	D-8	Santa Cruz	sc-17779	1:100
21	c-Myc	9E10	Santa Cruz	sc-40	1:200
22	14-3-3 ζ	C-16	Santa Cruz	sc-1019	1:200
23	Fas Ligand (FasL(TNFSF6))	33	BD Biosciences	F37720	1:1000
24	CD40(TNFRSF5)	41	BD Biosciences	C92720	1:2500
25	IKK-α	poly	Cell Signaling	2682	1:1000
26	IKKγ/NEMO	54	BD Biosciences	I89920	1:250
27	NF-κB p65	20	BD Biosciences	N67620	1:250
28	Mcl-1	11	BD Biosciences	M54020	1:1000
29	PKC-ε	21	BD Biosciences	P14820	1:1000
30	PKCα	3/PKC	BD Biosciences	P16520	1:1000
31	Caspase-10	poly	Sigma-Aldrich Co.	C8351	1:500
32	IRS-1	6	BD Biosciences	611394	1:1000
33	Chk1	34	BD Biosciences	C82320	1:500
34	IRAK	7	BD Biosciences	I61620	1:500
35	MDM2	IF2	Millipore	OP46	1:200
36	Lamin A/C	JoL2	Millipore	MAB 3211	1:200
37	AcinusL (Human)	3H8	MBL	M083-3	1:1000
38	Apaf-1 (Human)	5C1	MBL	M074-3	1:1000
39	Bag-1 (Mouse)	4A2	MBL	M030-3	1:1000
40	Bcl-2 (Rat)	83-8B	MBL	D038-3	1:1000
41	Bcl-xL	2H12	MBL	K0153-3	1:1000
42	Caspase-10	4C1	MBL	M059-3	1:1000
43	Caspase-12	14F7	MBL	K0206-3	1:1000
44	Caspase-12	14F4	MBL	K0207-3	1:1000
45	Caspase-14 (Human)	1-71	MBL	K0193-3	1:1000
46	Caspase-2 (Human)	4F8	MBL	M073-3	1:250
47	Caspase-3 (Human)	1F9	MBL	M087-3	1:1000
48	Caspase-3 (Human)	7D12	MBL	M088-3	1:1000
49	Caspase-3 (Human)	1F3	MBL	M097-3	1:1000
50	Caspase-4 (Human)	4B9	MBL	M029-3	1:1000
51	Caspase-5	4F7	MBL	M060-3	1:1000
52	Caspase-6 (Human)	3E8	MBL	M070-3	1:1000
53	Caspase-7	4G2	MBL	M053-3	1:1000
54	Caspase-8 (Human)	5F7	MBL	M032-3	1:1000
55	Caspase-8 (Human)	5D3	MBL	M058-3	1:1000
56	Caspase-9	5B4	MBL	M054-3	1:1000
57	CD257/BAFF/BLyS (Human)	1D6	MBL	D200-3	1:1000
58	CD268/BAFF-R/BR3 (Human)	8A7	MBL	D201-3	1:1000
59	CD279/PD-1 (Human)	J110	MBL	D132-3	1:1000
60	Daxx (Human)	DAXX-01	MBL	K0127-3	1:1000
61	DFF45/ICAD (Human)	6B8	MBL	M037-3	1:1000
62	FADD (Human)	1F7	MBL	M033-3	1:1000
63	FADD (Human)	4G3	MBL	M035-3	1:1000
64	Fas/CD95 (Human)	CH-11	MBL	SY-001	1:25
65	Fas/CD95 (Human)	ZB4	MBL	MD-11-3	1:200
66	HtrA2/Omi (Human)	18-1-83	MBL	K0194-3	1:1000
67	OPG (Osteoprotegerin)	R110	MBL	K0032-3	1:200
68	SETbeta (p41) [Caspase-7 activation state] (Human)	poly	MBL	PD008	1:5000
69	SETbeta (p41/p42) (Human)	poly	MBL	PD006	1:2000
70	SETbeta (p42) (Human)	poly	MBL	PD007	1:2000
71	Smac/DIABLO (Human)	poly	MBL	PM004	1:5000
72	TRADD (Human)	3E11	MBL	M031-3	1:1000
73	XIAP (MIHA/ILP-a) (Human)	2F1	MBL	M044-3	1:1000
74	Thioredoxin	2B1	MBL	M063-3	1:100
75	ASC (Human)	23-4	MBL	D086-3	1:1000
76	Bad (Mouse)	Poly	MBL	591	1:1000
77	Bax (Human)	4F11	MBL	M010-3	1:10000
78	BID (Human)	5C9	MBL	M072-3	1:250
79	Cytochrome c (Human)	1E4	MBL	CM001-1	1:10
80	Granulysin (Human)	RF10	MBL	D186-3	1:100
81	RAIDD (Human)	4B12	MBL	M056-3	1:1000
82	Vimentin Fragment (V1) (Caspase-9 activation state antibody)	Poly	MBL	PD005	1:1000
83	IkB-alpha	poly	Santa Cruz	sc-371	1:200
84	IGF-1	poly	Santa Cruz	sc-9013	1:200
85	TRAF2 (Mouse)	poly	MBL	592	1:1000
86	Bcl-10 (Human)	151	MBL	K0021-1	1:200
87	p53 (Human)	DO-1	MBL	K0181-3	1:1000
88	PI-9 (Proteinase Inhibitor 9) (Human)	7D8	MBL	K0182-3	1:1000
89	TRAF2 (Mouse)	6F8	MBL	M112-3	1:1000
90	Rb	3H9	MBL	MK-15-3	1:100
91	FLIP	poly	MBL	JM-3058-100	1:50
92	c-Jun	poly	MBL	JM-3702-100	1:250
93	IkappaBalpha	6A055	MBL	JM-3315-100	1:100
94	IRAK-2	poly	MBL	JM-3220-100	1:500
95	NIK(MAP3K14)	poly	MBL	JM-3193-100	1:50
96	PAK2	poly	MBL	JM-3443-100	1:200
97	PLC-gamma1	poly	MBL	JM-3710-100	1:200
98	SODD	poly	MBL	BV-3221-3	1:250
99	CD120a/TNF-R1	poly	MBL	JM-3125-100	1:50
100	TrkA	poly	MBL	JM-3194-100	1:200
101	CD154/CD40L(TNFSF5)	poly	MBL	JM-3178-100	1:200
102	TRAIL (TNFSF10)	poly	MBL	JM-3045-100	1:500
103	APRIL(TNFSF13)	poly	MBL	JM-3292-100	1:200
104	LIGHT(TNFSF14)	poly	MBL	JM-5607-100	1:500
105	DcR3(TNFRSF6B)	poly	MBL	JM-3213-100	1:200
106	DR4(TNFRSF10A)	poly	MBL	BV-3061-3	1:200
107	DR5(TNFSRF10B)	poly	MBL	BV-3062-3	1:200
108	DR3(TNFRSF12)	poly	MBL	JM-3057-3	1:200
109	BCMA(TNFRSF17)	poly	MBL	JM-3577-100	1:100
110	DR6(TNFRSF21)	poly	MBL	JM-3216-100	1:200
111	IKKalpha	poly	MBL	JM-3185-100	1:500
112	TRAF3	poly	MBL	JM-3563-100	1:200
113	TRAF6	poly	MBL	JM-3566-100	1:200
114	Bak	poly	MBL	BV-3031-3	1:200
115	MAP1	poly	MBL	JM-3694-100	1:200
116	VDAC	poly	MBL	JM-3594-100	1:200
117	Bard1	poly	MBL	JM-3768-3	1:500
118	BLM	poly	MBL	JM-3769-100	1:300
119	Brca1	poly	MBL	JM-3364-100	1:50
120	DNA-PK	poly	MBL	JM-3130-100	1:200
121	PDK(PDPK1)	poly	MBL	JM-3449-100	1:200
122	MEK2(MAP2K2)	poly	MBL	JM-3351-100	1:50
123	DFF40(CAD)	poly	MBL	JM-3049-100	1:50
124	Lamin B1	ZL-5	MBL	JM-3046-100	1:100
125	SUMO activating E1 enzyme (SAE1 subunit)	poly	MBL	BB-A-315	1:3000
126	TWEAK(TNFSF12)	poly	MBL	MB-PC497	1:1000
127	RANK(TTNFRSF11A)	9A725	MBL	MB-MC254	1:250
128	IKKbeta (C3)	poly	MBL	MB-PC043	1:250
129	p21WAF1/CIP1 (Human)	DCS-60	MBL	K0081-3	1:200
130	TNF-alpha	poly	MBL	JM-3052-100	1:100
131	RANKL(TNFSF11)	poly	MBL	JM-5318-100	1:200
132	Bcl-B	poly	MBL	JM-3695-100	1:200
133	HRK	poly	MBL	JM-3176-100	1:500
134	NOXA	poly	MBL	JM-3665-100	1:50
135	PUMA	poly	MBL	JM-3339-100	1:200
136	Bik(Bcl-2-interacting killer)	poly	MBL	JM-3703-100	1:100
137	Bim(Bcl-2 like protein11)	poly	MBL	JM-3124-100	1:200
138	BMF(Bcl-2-modifying factor)	poly	MBL	JM-3334-100	1:200
139	Phospho-E2F1 [Ser364]	#2	MBL	D246-3	1:1000
140	Phospho-p53 [Ser392] (Human)	FPS392	MBL	K0060-3	1:1000
141	Phospho-TrkA [Tyr490]	poly	MBL	JM-3503-100	1:500
142	Phospho-BRCA1	poly	MBL	JM-3674-100	1:250
143	Phospho-Gab1 [Tyr627]	poly	MBL	GM-AT6024	1:1000
144	Phospho-PLC gamma1 [Tyr783]	poly	MBL	GM-AT7142	1:1000
145	Phospho-Mek4 [Ser257/Thr261]	poly	MBL	GM-AT7053	1:500
146	Phospho-c-Raf [Ser259]	poly	MBL	GM-AT7057	1:500
147	Phospho-c-Raf [Ser338/Tyr340]	poly	MBL	GM-AT7113	1:1000
148	Phospho-c-Raf [Ser621]	poly	MBL	GM-AT7112	1:1000
149	Phospho-c-Raf [Tyr340/Tyr341]	poly	MBL	GM-AT7114	1:1000
150	Phospho-c-Abl [Tyr245]	poly	MBL	GM-AT7048	1:500
151	Phospho-c-Abl [Tyr412]	poly	MBL	GM-AT7049	1:500
152	Fanconi anemia D2	FI-17	Novus Biologicals	NB100-316SS	1:1000
153	14-3-3 tau / theta	poly	Enzo Life Science, Inc.	BML-SA481	1:3000
154	CBP	poly	BioLegend, Inc.	606401	1:500
155	MAP4K2 (Center)	poly	ABGENT	AP7065b	1:100
156	Rad9 BH3 Domain	poly	ABGENT	AP1318a	1:100
157	SAE1 (N-term)	poly	ABGENT	AP1199a	1:100
158	UBA2 (N-term)	poly	ABGENT	AP1065a	1:100
159	PIAS1 (N-term)	poly	ABGENT	AP1242a	1:100
160	CD27/TNFRSF7	137910	R&D Systems, Inc.	MAB574	1:250
161	PIASx1/2 (C-term)	poly	ABGENT	AP1247a	1:100
162	OX40/TNFRSF4	443318	R&D Systems, Inc.	MAB3388	1:250
163	p300	NM-11	Invitrogen Corporation	33-7600	1:5000
164	Nibrin/NBS1	Y112	EPITOMICS,INC.	1507-1	1:500
165	pro-NGF	EP1318Y	EPITOMICS,INC.	2347-1	1:5000
166	MKK7 (C-term)	EP1455Y	EPITOMICS,INC.	1949-1	1:10000
167	TNFRSF18	poly	Aviva Systems Biology, LLC.	ASB-AVARP02052-P050	1:1000
168	Humanin	poly	Imgenex Corporation	IMG-5144A	1:2000
169	ESR2 (estrogen receptor 2) (ER beta)	poly	Aviva Systems Biology, LLC.	ARP31652_T100	1:800
170	CREB (Ab-129)	poly	Signalway Antibody LLC.	21265-1	1:500
171	Estrogen Receptor-α (Ab-167)	poly	Signalway Antibody LLC.	21068-1	1:500
172	Src (Ab-529)	poly	Signalway Antibody LLC.	21168-1	1:500
173	ASK1 (Ab-83)	poly	Signalway Antibody LLC.	21125-1	1:500
174	Shc1 (Ab-427)	poly	Signalway Antibody LLC.	21317-1	1:500
175	Guanylate Cyclase β1 subunit	poly	Cayman Chemical Company	160897	1:200
176	SAE2	poly	Imgenex Corporation	IMG-5111A	1:250
177	Calcium Channel	poly	Exalpha Biologicals	X1508P	1:100
178	RANK	poly	LifeSpan BioSciences, Inc.	R5002	1:500
179	Calpain (small subunit, p30)	28F3	Exalpha Biologicals	X1012	1:1000
180	JNK1	poly	BioLegend	633101	1:200
181	BRE (N-12)	poly	Santa Cruz	sc-48849	1:200
182	4.1N (D-17)	poly	Santa Cruz	sc-27675	1:200
183	FANCL (H-197)	poly	Santa Cruz	sc-66887	1:200
184	Adenine Nucleotide Translocator 1	poly	AbD Serotec	0200-0079	1:1000
185	AIF (IN)	poly	AnaSpec, Inc	28030	1:100
186	Sos	SOS-01	Exbio Praha a.s.	11-522-C100	1:1000
187	Myeloid Differentiation Primary Response Gene (88) (MYD88)	poly	LifeSpan BioSciences, Inc.	LS-C309	1:500
188	PML	poly	AnaSpec, Inc	53785	1:100
189	TL1A	poly	AnaSpec, Inc	54262	1:200
190	NGFR	poly	AnaSpec, Inc	54569	1:200
191	EndoG	poly	AnaSpec, Inc	54018	1:100
192	IL-1RAcP (C2)	poly	AnaSpec, Inc	54481	1:1000
193	TNF Ligand Superfamily, Member 18 (TNFSF18)	poly	LifeSpan BioScience	LS-C485	1:1000
194	SIVA (B02)	poly	Abnova Corporation	H00010572-B02	1:1000
195	UBE2I (N-term)	poly	ABGENT	AP1064a	1:100
196	CD27 Ligand/TNFSF7	301731	R&D Systems, Inc.	MAB2738	1:250
197	SOD2	EPR 2560Y	EPITOMICS, INC.	2299-1	1:500
198	IL-1α	poly	PeproTech Inc.	500-P21A	1:5000
199	GADD-45β (C-18)	poly	Santa Cruz	sc-8776	1:200
200	NADE	poly	AnaSpec, Inc	54182	1:100
201	H-Ras	H-RAS-03	Exbio Praha a.s.	11-527-C100	1:1000
202	Phospho SEK / MEKK4 (Ser80)	EP1075Y	EPITOMICS, INC.	1832-1	1:5000
203	CD30L (FL-234)	poly	Santa Cruz	sc-25608	1:200
204	Lymphotoxin β Receptor	31G4D8	LifeSpan BioSciences, Inc.	LS-C41113	1:250
205	TRAF5 (1847)	poly	Enzo Life Science, Inc.	ALX-210-027	1:500
206	Bcl-w BH3 Domain	poly	ABGENT	AP1305a	1:100
207	PKCζ(pT560) phospho	EP2037AY	EPITOMICS, INC.	2200-1	1:50000
208	PKG	poly	GeneTex Inc.	GTX12257	1:1600
209	p73(H-79)	poly	Santa Cruz	SC-7957	1:200
210	RanBP	poly	Abcam	ab2938	1:1000
211	IL3RB	poly	Abcam	ab45176	1:5000
212	CHP	3G8	Abnova Corporation	H00011261-M01	1:500
213	FN14(TNFRSF12A)	poly	AnaSpec, Inc.	54284	1:250
214	A1/Bfl-1	poly	Cell Signaling Technology, Inc.	#4647	1:1000
215	Oct-1	YL15	MBL	K0191-3	1:100
216	14-3-3 beta/sigma (Rat)	4E1	MBL	M011-3	1:200
217	Chk2 (Human)	DCS-270	MBL	K0087-3	1:50000
218	Chk2 (Human)	DCS-273	MBL	K0088-3	1:1000
219	NuMA	C02142	MBL	D215-3	1:1000
220	Hsp27 (Human)	poly	MBL	PD001	1:1000
221	CD30 (Human)	Ber-H2	MBL	K0145-3	1:1000
222	Multi Ubiquitin	FK2	MBL	D058-3	1:200
223	Multi Ubiquitin	FK1	MBL	D071-3	1:200
224	p62/SQSTM1 (Human)	poly	MBL	PM045	1:1000
225	Ash/Grb-2 (Rat)	3F2	MBL	MS-20-3	1:100
226	Histone H2A	C10037	MBL	D210-3	1:1000
227	p14ARF (Human)	DCS-240	MBL	K0084-3	1:200
228	Ubiquitin (Bovine)	1B3	MBL	MK-11-3	1:200
229	Ubiquitin (Bovine)	2C5	MBL	MK-12-3	1:200
230	PKCδ	14	BD Biosciences	P36520	1:500
231	IGF-R	24-31	Calbiochem	GR38	1:100
232	MEK3(MAP2K3)	poly	Santa Cruz	SC-961	1:100
233	RIP	38	BD Biosciences	610458	1:1000
234	PKBα/AKT	55	BD Biosciences	610860	1:500
235	JNK1	41	BD Biosciences	612540	1:250
236	PI3-Kinase	4	BD Biosciences	610045	1:2500
237	Cdk1	1	BD Biosciences	610037	1:2500
238	MEK1	25	BD Biosciences	610121	1:1000
239	PARP	42	BD Biosciences	611038	1:500
240	anti-ATR	4D7	MBL	M123-3	1:100
241	anti-ATM	4H1	MBL	M131-3	1:200
242	ERAP1	poly	Santa Cruz	sc-26884	1:200
243	FLASH (CT)	poly	AnaSpec, Inc	54062	1:400
244	TACI	monoclonal	Santa Cruz	sc-80335	1:200
245	MEK kinase-1	poly	Santa Cruz	sc-437	1:200
246	PIKE	poly	Santa Cruz	sc-55372	1:200
247	c-IAP, C-terminal (Inhibitor of Apoptosis Protein, HIAP)	poly	AnaSpec, Inc	54173	1:100
