# Supplementary material for: Antibody-based proteomics to identify an apoptosis signature for early recurrence of hepatocellular carcinoma
Source: Clin Proteomics. 2016 Oct 24;13:28. doi: 10.1186/s12014-016-9130-0 (PMC5078925; doi:10.1186/s12014-016-9130-0)
Supplement: Supplementary file 3 — Additional file 3: Table S2. Normalized intensity of protein bands in Individual 40 samples in Group N, A, L, and S. [file 12014_2016_9130_MOESM3_ESM.xlsx]

## Sheet: Fig.3A
Table S2. Normalized intensity of protein bands in Individual 40 samples in Group N, A, L, and S
	Group N										Group A										Group L										Group S
Name of protein band	sample No.31	sample No.32	sample No.33	sample No.34	sample No.35	sample No.36	sample No.37	sample No.38	sample No.39	sample No.40	sample No.21	sample No.22	sample No.23	sample No.24	sample No.25	sample No.26	sample No.27	sample No.28	sample No.29	sample No.30	sample No.11	sample No.12	sample No.13	sample No.14	sample No.15	sample No.16	sample No.17	sample No.18	sample No.19	sample No.20	sample No.1	sample No.2	sample No.3	sample No.4	sample No.5	sample No.6	sample No.7	sample No.8	sample No.9	sample No.10
Bclx band 4	0.0661607	0.102678	0.0731304	0.0609339	0.0644297	0.0539332	0.0350267	0.0355014	0.0270354	0.117807	0.112829	0.0729979	0.0632062	0.0701547	0.0332186	0.0152551	0.018069	0.0145229	0.0536288	0.137749	0.0341076	0.0237276	0.0334468	0.0122488	0.0185995	0.0372075	0.0117089	0.0110907	0.0529831	0.0818352	0.00281136	1.27818e-05	0.00640109	0.134428	0.00674129	0.0152697	0.00566268	0.00407219	0.0204481	0.00354631
phospho-c-Abl(pTyr412) band 1	0.228549	0.256626	0.229985	0.20807	0.270012	0.31298	0.33641	0.359783	0.244979	0.252724	0.134481	0.134597	0.149911	0.129865	0.373111	0.212808	0.209063	0.235199	0.26809	0.333999	0.0951048	0.144702	0.10927	0.0969681	0.199924	0.118888	0.157778	0.122318	0.429495	0.23674	0.0791949	0.0685183	0.0496049	0.0569338	0.0531307	0.0586668	0.0389944	0.0282981	0.0190034	0.0657114
14-3-3zeta band 2	0.151003	0.0989183	0.107738	0.116862	0.103553	0.20415	0.2316	0.214913	0.197172	0.273232	0.107815	0.068243	0.0820871	0.101294	0.153369	0.114039	0.0827667	0.131548	0.23218	0.306245	0.0698765	0.0842727	0.108966	0.0593787	0.134922	0.215837	0.0646513	0.0777679	0.317726	0.255372	0.0531549	0.0408844	0.0291456	0.0272254	0.0289698	0.0339767	0.0265304	0.0237178	0.0593385	0.0645692
p38MAPK band 2	0.168363	0.114239	0.276111	0.0997219	0.234796	0.263275	0.197922	0.218182	0.144862	0.247371	0.186093	0.163234	0.0852057	0.0843848	0.135943	0.147973	0.118113	0.0901266	0.161132	0.227622	0.074863	0.0874627	0.094878	0.0654881	0.0648094	0.101537	0.0763723	0.196932	0.200678	0.126864	0.0377729	0.0429175	0.0308063	0.0272178	0.0544841	0.0712005	0.0358859	0.0333109	0.0412137	0.0236385
Bclx band 1	0.0816501	0.0555868	0.0522387	0.0398814	0.0665505	0.0394429	0.0282406	0.0490017	0.042493	0.100042	0.0236719	0.0212063	0.0190135	0.0129691	0.031353	0.0147278	0.0119138	0.0105742	0.134589	0.176227	0.00902622	0.0168839	0.0179221	0.0145266	0.0108655	0.0116668	0.00677515	0.00521444	0.168502	0.0536007	0.000373925	5.11274e-05	2.59943e-05	0.000193396	0.00284468	0.00307285	0.00202464	0.000903386	0.00713665	0.0047105
Bclx band 2	2.31745	2.04207	2.57374	2.12723	1.89664	1.47746	1.13062	0.892031	1.12552	5.19086	1.39314	1.68776	1.54921	0.909888	1.35124	0.678595	0.83651	0.833113	7.13606	7.24223	1.0094	1.56211	1.28934	1.01733	1.15301	2.29154	0.319143	1.04292	4.5629	2.23787	0.153295	0.0424613	0.0208734	0.288911	0.0467816	0.079965	0.0247703	0.0224665	0.575548	0.105536
Bclx band 3	1.39323	0.636099	1.19395	0.978418	1.08457	0.71689	0.353157	0.368425	0.310636	0.992563	0.495669	0.504262	0.38797	0.275592	0.25157	0.111469	0.0984222	0.115421	1.05684	0.727461	0.172353	0.221608	0.157326	0.106951	0.158871	0.13278	0.0609463	0.0815058	1.37533	0.133075	0.0446356	0.0181374	0.0124058	0.0369973	0.0149938	0.0277738	0.0109615	0.0101944	0.0414934	0.0413557
CD120a/TNF-R1 band 2	2.5181	1.83884	1.19235	1.16303	2.15219	2.21017	1.67233	1.45839	0.467481	0.516601	0.724983	0.741553	0.809716	0.528235	1.13757	0.676212	0.471293	0.72734	0.397868	0.695849	0.195737	0.194616	0.266289	0.243896	0.69048	0.640579	0.483294	0.500194	0.372915	0.985098	0.099362	0.155947	0.0797043	0.0733975	0.258367	0.163662	0.141597	0.308474	0.205467	0.263738
FADD band 2	1.86655	1.22769	1.23368	0.609491	1.73345	1.9169	0.721705	1.04275	0.673681	0.817107	0.396064	0.383353	0.134279	0.216529	0.615691	0.495481	0.340483	0.477263	0.373589	0.343986	0.180086	0.248368	0.0906822	0.0993302	0.127239	0.153463	0.180959	0.867917	0.422992	0.1269	0.0663504	0.05932	0.0452333	0.0561994	0.0802778	0.117554	0.0649833	0.0547943	0.0787747	0.121619
CD120a/TNF-R1 band 3	0.594746	0.217053	0.211121	0.0772493	0.340176	0.249303	0.108937	0.126455	0.0326302	0.0325279	0.0457108	0.052393	0.0223264	0.0276843	0.0610834	0.0402647	0.0335017	0.0417619	0.0200679	0.0374906	0.0179197	0.0156342	0.00826838	0.00965183	0.0222728	0.0299859	0.0320595	0.0715317	0.0371506	0.0173624	0.00913174	0.00779734	0.00621067	0.00393239	0.00953773	0.0115011	0.00801996	0.00587781	0.00693955	0.00477587
Apaf-1 band 4	4.65893	4.44835	4.01647	2.8186	3.53868	2.458	1.6781	2.46413	1.44835	1.86075	1.56879	1.94552	1.60999	0.91839	1.87519	0.616932	0.641149	0.58809	1.00922	1.64289	0.555597	0.581234	0.129426	0.751622	0.78242	0.256061	0.313207	0.529705	2.2916	0.653708	0.432155	0.135275	0.0535736	0.0718321	0.0250771	0.00759161	0.0047582	0.00294019	0.0676617	0.621881
PIASx1/2 (C-term) band 2	5.38547	4.55577	4.2392	4.09938	1.54628	1.02581	0.857132	0.933038	2.17708	3.22176	1.97751	2.44975	1.20271	1.54091	0.739237	0.520998	0.318964	0.831555	1.38066	4.42065	1.39061	0.494319	0.602752	0.879081	0.503876	0.259012	0.277621	1.07133	0.81219	0.627043	0.329841	0.175493	0.108926	0.0985024	0.1565	0.197413	0.105315	0.134436	0.290542	0.87372
ERK1 band 1	0.24201	0.227518	0.213745	0.185323	0.142626	0.160234	0.115913	0.174448	0.135635	0.161925	0.278195	0.158852	0.154831	0.194304	0.145472	0.250287	0.298542	0.192869	0.286145	0.349728	0.713495	0.682277	0.465614	0.320329	0.170996	0.382364	0.300545	0.294401	0.74328	0.376718	1.07255	0.834855	0.565966	0.236682	0.749936	1.22403	0.40813	0.297073	0.981614	0.781719
PKG band 1	0.187574	0.100491	0.096769	0.0710538	0.18616	0.179266	0.118163	0.0977469	0.0286672	0.0449951	0.0951841	0.0798621	0.0684901	0.0632481	0.0608323	0.0316512	0.0332642	0.0403441	0.0341799	0.0328373	0.119254	0.253704	0.515879	0.560851	0.130378	0.230602	0.172812	0.264272	0.138905	0.0866932	3.77636	2.61443	0.883114	0.671694	0.42095	0.61469	0.264071	0.384251	0.19794	0.276356
Stat1(C-terminus) band 2	0.0173962	0.0298544	0.0373553	0.0443684	0.018952	0.0265638	0.0275939	0.0590335	0.033766	0.0301537	0.475695	0.329493	0.0454509	0.23923	0.0680951	0.102819	0.353334	0.141762	0.356074	0.203513	0.0958884	0.097435	0.0497097	0.422524	0.0605168	0.77075	0.605207	0.190874	0.171865	0.434263	0.259877	0.111966	0.525168	0.963801	0.519931	0.498643	1.93415	0.516255	0.458956	0.0588764
14-3-3zeta band 5	0.0487253	0.0552017	0.0574985	0.0675442	0.0269626	0.0301599	0.0276228	0.0392283	0.100022	0.112848	0.0735482	0.0541921	0.0486154	0.0574783	0.0407396	0.049539	0.055156	0.0704445	0.116111	0.143039	0.0562963	0.0493064	0.091187	0.108043	0.0420455	0.0677005	0.0475051	0.12158	0.138767	0.10315	0.657554	0.45537	0.518264	0.308314	0.234551	0.286065	0.508256	0.123392	0.111617	0.134794
Stat1(C-terminus) band 4	0.00961656	0.0104354	0.00818361	0.00900243	0.00485591	0.00540367	0.00521906	0.00647682	0.0117098	0.011593	0.0538238	0.00952052	0.00382344	0.0245003	0.0077705	0.00763936	0.0116186	0.00666214	0.0105049	0.0153568	0.0133285	0.00500207	0.00891866	0.0136734	0.00787845	0.0156759	0.0126753	0.0149769	0.0140387	0.0231515	0.0294259	0.0302457	0.349855	1.94433	0.0590653	0.146444	1.64746	0.0285916	0.120028	0.0152184
Stat1(C-terminus) band 5	0.00335898	0.00436831	0.000913082	0.000281007	0.00312819	0.00377121	0.00318069	0.00405926	0.00543607	0.00582941	0.0132615	0.00326051	0.000321505	0.00917655	0.00505986	0.00502605	0.00546316	0.00439473	0.00613676	0.00731233	0.00322756	0.000154558	0.00222088	0.00491725	0.00534838	0.00976601	0.0085919	0.0096989	0.00763817	0.0077654	0.0113316	0.0144941	0.100184	1.03154	0.0188708	0.0360343	0.35836	0.0113374	0.0409262	0.00714996
The sanple numbers correspond to those in Table 1. The western blotting data of these samples are shownn in Figure 3A.
