# Supplementary material for: Antibody-based proteomics to identify an apoptosis signature for early recurrence of hepatocellular carcinoma
Source: Clin Proteomics. 2016 Oct 24;13:28. doi: 10.1186/s12014-016-9130-0 (PMC5078925; doi:10.1186/s12014-016-9130-0)
Supplement: Supplementary file 4 — Additional file 4: Table S3. Normalized intensity of protein bands in newly enrolled 40 samples in Group N, A, L, and S. [file 12014_2016_9130_MOESM4_ESM.xlsx]

## Sheet: Fig.3B 
Table S3. Normalized intensity of protein bands in newly enrolled 40 samples in Group N, A, L, and S
	Group N										Group A										Group L										Group S
Name of protein band	sample No.71	sample No.72	sample No.73	sample No.74	sample No.75	sample No.76	sample No.77	sample No.78	sample No.79	sample No.80	sample No.61	sample No.62	sample No.63	sample No.64	sample No.65	sample No.66	sample No.67	sample No.68	sample No.69	sample No.70	sample No.51	sample No.52	sample No.53	sample No.54	sample No.55	sample No.56	sample No.57	sample No.58	sample No.59	sample No.60	sample No.41	sample No.42	sample No.43	sample No.44	sample No.45	sample No.46	sample No.47	sample No.48	sample No.49	sample No.50
14-3-3zeta band 2	0.116321	0.0758061	0.0392259	0.0279199	0.13545	0.106216	0.109191	0.102385	0.0354114	0.0615072	0.0584864	0.0424601	0.0330154	0.0270138	0.0677771	0.106861	0.176364	0.160806	0.0616412	0.112087	0.0927431	0.0745235	0.0989037	0.0536689	0.106466	0.182439	0.0716591	0.045636	0.0748664	0.0748143	0.0168934	0.0177259	0.0157845	0.029642	0.0413402	0.094126	0.0667867	0.0356	0.0554682	0.0666732
Bclx band 2	0.353385	0.48149	0.38899	1.77988	0.886426	1.03329	1.04458	0.723166	0.328206	0.699622	0.72145	0.660502	0.523037	0.852941	0.318813	0.857075	0.776982	0.935777	0.864665	1.38839	2.16715	1.57481	0.952999	0.91176	1.57963	0.262338	0.350181	0.113551	1.84568	0.389112	0.160746	0.113017	0.0348903	0.163775	0.485452	1.26306	0.232523	1.16453	0.501982	0.236948
Bclx band 4	0.0373523	0.0247653	0.0260713	0.0291105	0.0357021	0.0259144	0.030035	0.0183336	0.0179786	0.0245692	0.0266997	0.0100451	0.0135688	0.0134003	0.0166618	0.0222386	0.016973	0.0273096	0.0385257	0.0338186	0.0308997	0.0194073	0.010197	0.0179692	0.019062	0.0192334	0.0197497	0.0170835	0.0165837	0.0155568	0.00915011	0.0108215	0.00759494	0.00732736	0.0581521	0.0506683	0.0173727	0.0332979	0.0126417	0.0118807
Bclx band 1	0.0416491	0.0376378	0.0220548	0.0254077	0.0213517	0.0131263	0.01608	0.0117572	0.0290767	0.0340506	0.0169637	0.0114575	0.0165711	0.0165148	0.0101244	0.0129564	0.0135268	0.0163456	0.0260076	0.043538	0.0230437	0.0207893	0.0176677	0.0134249	0.0140757	0.0129854	0.0189668	0.0118037	0.0298283	0.0190352	0.0121934	0.015353	0.0124482	0.0089227	0.0141156	0.0160086	0.0119177	0.0155966	0.0187454	0.0120343
Apaf-1 band 4	0.293506	0.473051	0.268607	0.353714	0.802983	0.659529	0.971588	0.531457	0.00575918	0.0159225	0.406421	0.11057	0.179575	0.148522	0.474245	0.320643	0.598103	0.192286	0.0155783	0.0885484	0.137236	0.18561	0.160217	0.11925	0.0601787	0.0683632	0.0423478	0.0312036	0.00498103	0.048056	0.0381365	0.0566651	0.0479961	0.0443749	0.0418209	0.161534	0.0725879	0.0447139	3.79611e-05	0.00376196
PIASx1_2 band 2	1.33479	1.47917	0.890198	0.597886	1.2162	0.995559	1.18078	1.36562	1.52545	1.76849	0.613001	0.946951	1.2229	0.510361	0.651833	0.597033	0.981441	0.6578	0.541339	1.59352	0.307757	1.21105	0.77076	0.62639	0.319996	0.113327	0.644099	0.233692	0.175979	0.322342	0.0987104	0.0669288	0.0596653	0.0440909	0.101683	0.189453	0.346707	0.233982	0.165895	0.0831242
Bclx band 3	0.311204	0.509711	0.306322	0.418603	1.13872	0.558399	0.474314	0.243977	0.106874	0.125567	0.248294	0.133332	0.146047	0.163098	0.129033	0.237716	0.1356	0.11831	0.200775	0.363	0.245906	0.279545	0.166808	0.233061	0.106612	0.0740542	0.0362612	0.0213564	0.146957	0.165693	0.0573252	0.0274595	0.0151678	0.0266879	0.0701067	0.0580632	0.0334496	0.0145883	0.0287803	0.0211923
CD120a/TNF-R1 band 3	0.0421006	0.165084	0.0397422	0.0795101	0.111399	0.0510917	0.065193	0.0619694	0.0630174	0.0921695	0.053235	0.0336916	0.0597342	0.0296073	0.0207747	0.0287839	0.0236192	0.0191993	0.0288113	0.058075	0.0213484	0.0614678	0.0156556	0.023291	0.0116762	0.0120872	0.0131001	0.00912116	0.0202125	0.0234775	0.0358572	0.0134171	0.0144006	0.0100616	0.0123488	0.0157364	0.012286	0.0158128	0.0147091	0.0114569
FADD band 2	0.0809072	0.302169	0.0842579	0.154397	0.167026	0.1381	0.17101	0.16447	0.0816987	0.153274	0.118078	0.0770377	0.142947	0.0835421	0.0597988	0.0765499	0.0749517	0.0693399	0.0634954	0.126414	0.0555087	0.159757	0.0483459	0.061827	0.0358373	0.0351577	0.0330763	0.0415378	0.0518662	0.0635456	0.0605948	0.0448868	0.0396089	0.0297056	0.0341568	0.0389566	0.0340551	0.0321297	0.0482041	0.0255626
p38MAPK band 2	0.107741	0.100548	0.08397	0.0905448	0.208492	0.0747407	0.106512	0.117624	0.0456234	0.0737426	0.0670921	0.0728204	0.0538799	0.043026	0.0648478	0.062324	0.0568766	0.0605893	0.0340459	0.0461545	0.0557715	0.0560561	0.0543856	0.0368357	0.0726632	0.0556236	0.0623931	0.0497719	0.0361257	0.026185	0.043549	0.0300459	0.030574	0.0251782	0.0492807	0.0536682	0.0503211	0.0318046	0.0229237	0.0293956
CD120a/TNF-R1 band 2	0.0738561	0.0756924	0.045266	0.0832201	0.105668	0.0766578	0.0732214	0.0646557	0.0488719	0.0600047	0.0491065	0.0239766	0.0388622	0.0312667	0.0542526	0.0574562	0.0463732	0.0520886	0.0385847	0.0586887	0.0254692	0.0287991	0.0363675	0.021914	0.0307183	0.0366361	0.0472738	0.0282847	0.0322981	0.0292742	0.0192333	0.0278485	0.0309488	0.0138619	0.0327633	0.0437747	0.0274444	0.0294416	0.0245217	0.0212094
phospho-c-Abl(pTyr412) band 1	0.355489	0.347652	0.370655	0.403339	0.379424	0.282983	0.325021	0.343337	0.207229	0.49473	0.301194	0.161539	0.170788	0.154575	0.226283	0.250529	0.245847	0.219204	0.344111	0.359641	0.113995	0.132726	0.0854095	0.0730441	0.152689	0.134721	0.160098	0.0851914	0.312807	0.0820827	0.0364454	0.063389	0.048026	0.0679626	0.0436731	0.0953688	0.0979951	0.0396116	0.0892477	0.0363464
14-3-3zeta band 5	0.00910172	0.0105455	0.0272483	0.0187122	0.0164474	0.0159442	0.0134282	0.0198192	0.0204912	0.0248988	0.0164896	0.0132813	0.031966	0.019678	0.0221918	0.035147	0.0612303	0.0282953	0.0436178	0.0591886	0.0182684	0.0153995	0.0137459	0.0172604	0.0167189	0.1832	0.0147882	0.0173102	0.0228106	0.0379824	0.117777	0.0363861	0.0160981	0.015045	0.0519891	0.0246152	0.0148704	0.022087	0.02335	0.0120576
Stat1(C-terminus) band 2	0.223552	0.121471	0.0987942	0.0910015	0.424861	0.0537725	0.150788	0.0665863	0.375026	0.273723	0.204663	0.568058	0.119074	0.0994628	0.222745	0.165643	1.11261	0.297874	0.21968	0.254645	0.0974656	0.150959	0.0932801	0.264819	0.617769	1.11686	0.492081	0.287972	0.955354	0.208645	0.199116	1.20246	0.221651	0.965889	0.458366	0.504115	0.257175	0.370405	0.20572	0.232997
ERK1 band 1	0.0445817	0.0434767	0.0415262	0.0321329	0.0452093	0.0330744	0.0307126	0.0276695	0.0285095	0.0489336	0.0389571	0.0470408	0.0503268	0.0500188	0.0626485	0.0457447	0.0573553	0.042322	0.0900091	0.0736654	0.120871	0.120756	0.153404	0.108695	0.12359	0.392988	0.215076	0.674041	0.191913	0.161653	0.375718	0.310641	0.684473	0.216985	0.242864	0.590188	0.65861	0.499501	0.140099	0.578974
PKG band 1	0.0380545	0.0433311	0.0341991	0.0363059	0.0242851	0.0239893	0.0344205	0.0341362	0.0297029	0.0406555	0.0427715	0.0362161	0.0618922	0.0513271	0.040079	0.0358894	0.0427987	0.0416711	0.0460175	0.0979378	0.0609814	0.143838	0.0590926	0.0717785	0.0450169	0.0498533	0.0689147	0.0464024	0.114484	0.151436	0.650201	0.0948717	0.106568	0.308465	0.133639	0.0840714	0.0728569	0.170606	0.106641	0.179789
Stat1(C-terminus) band 4	0.0161778	0.01556	0.0220719	0.0369937	0.0181195	0.0207837	0.027662	0.0251098	0.0580525	0.0860564	0.0335627	0.0349582	0.0543626	0.0414573	0.0283554	0.0309447	0.0380382	0.0452362	0.0821023	0.126339	0.054145	0.05576	0.0550273	0.0491367	0.0382161	0.0416832	0.0448101	0.0348388	0.154051	0.138472	0.054607	0.205281	0.0806648	0.115202	0.102869	0.0698186	0.0611588	0.0579611	0.176394	0.182529
Stat1(C-terminus) band 5	0.0243577	0.0233554	0.0258363	0.0451527	0.0163327	0.0152673	0.0237117	0.0216556	0.0282867	0.0440079	0.0334977	0.0301895	0.0544797	0.0367484	0.0221298	0.0269501	0.0302957	0.0374922	0.032341	0.0442933	0.0452248	0.0478057	0.0378761	0.0368979	0.0303472	0.0320961	0.0328874	0.0278235	0.0451686	0.0453955	0.0404315	0.0775205	0.0560581	0.0699895	0.0528879	0.0518076	0.0424151	0.0477758	0.0501941	0.0461705
The sanple numbers correspond to those in Table 2. The western blotting data of these samples are shown in Figure 3B.
