# Supplementary material for: Antibody-based proteomics to identify an apoptosis signature for early recurrence of hepatocellular carcinoma
Source: Clin Proteomics. 2016 Oct 24;13:28. doi: 10.1186/s12014-016-9130-0 (PMC5078925; doi:10.1186/s12014-016-9130-0)
Supplement: Supplementary file 5 — Additional file 5: Table S4. Normalized intensity of protein bands in newly enrolled 40 samples in Group N, A, L, and S. [file 12014_2016_9130_MOESM5_ESM.xlsx]

## Sheet: Fig.3C
Table S4. Normalized intensity of protein bands in newly enrolled 40 samples in Group N, A, L, and S
	Group N										Group A										Group L										Group S
Name of protein band	sample No.71	sample No.72	sample No.73	sample No.74	sample No.75	sample No.76	sample No.77	sample No.78	sample No.79	sample No.80	sample No.61	sample No.62	sample No.63	sample No.64	sample No.65	sample No.66	sample No.67	sample No.68	sample No.69	sample No.70	sample No.51	sample No.52	sample No.53	sample No.54	sample No.55	sample No.56	sample No.57	sample No.58	sample No.59	sample No.60	sample No.41	sample No.42	sample No.43	sample No.44	sample No.45	sample No.46	sample No.47	sample No.48	sample No.49	sample No.50
ERK1 band 1	0.0445817	0.0434767	0.0415262	0.0321329	0.0452093	0.0330744	0.0307126	0.0276695	0.0285095	0.0489336	0.0389571	0.0470408	0.0503268	0.0500188	0.0626485	0.0457447	0.0573553	0.042322	0.0900091	0.0736654	0.120871	0.120756	0.153404	0.108695	0.12359	0.392988	0.215076	0.674041	0.191913	0.161653	0.375718	0.310641	0.684473	0.216985	0.242864	0.590188	0.65861	0.499501	0.140099	0.578974
PKG band 1	0.0380545	0.0433311	0.0341991	0.0363059	0.0242851	0.0239893	0.0344205	0.0341362	0.0297029	0.0406555	0.0427715	0.0362161	0.0618922	0.0513271	0.040079	0.0358894	0.0427987	0.0416711	0.0460175	0.0979378	0.0609814	0.143838	0.0590926	0.0717785	0.0450169	0.0498533	0.0689147	0.0464024	0.114484	0.151436	0.650201	0.0948717	0.106568	0.308465	0.133639	0.0840714	0.0728569	0.170606	0.106641	0.179789
Apaf-1 band 4	0.293506	0.473051	0.268607	0.353714	0.802983	0.659529	0.971588	0.531457	0.00575918	0.0159225	0.406421	0.11057	0.179575	0.148522	0.474245	0.320643	0.598103	0.192286	0.0155783	0.0885484	0.137236	0.18561	0.160217	0.11925	0.0601787	0.0683632	0.0423478	0.0312036	0.00498103	0.048056	0.0381365	0.0566651	0.0479961	0.0443749	0.0418209	0.161534	0.0725879	0.0447139	3.79611e-05	0.00376196
Bclx band 3	0.311204	0.509711	0.306322	0.418603	1.13872	0.558399	0.474314	0.243977	0.106874	0.125567	0.248294	0.133332	0.146047	0.163098	0.129033	0.237716	0.1356	0.11831	0.200775	0.363	0.245906	0.279545	0.166808	0.233061	0.106612	0.0740542	0.0362612	0.0213564	0.146957	0.165693	0.0573252	0.0274595	0.0151678	0.0266879	0.0701067	0.0580632	0.0334496	0.0145883	0.0287803	0.0211923
phospho-c-Abl(pTyr412) band 1	0.355489	0.347652	0.370655	0.403339	0.379424	0.282983	0.325021	0.343337	0.207229	0.49473	0.301194	0.161539	0.170788	0.154575	0.226283	0.250529	0.245847	0.219204	0.344111	0.359641	0.113995	0.132726	0.0854095	0.0730441	0.152689	0.134721	0.160098	0.0851914	0.312807	0.0820827	0.0364454	0.063389	0.048026	0.0679626	0.0436731	0.0953688	0.0979951	0.0396116	0.0892477	0.0363464
PIASx1_2 band 2	1.33479	1.47917	0.890198	0.597886	1.2162	0.995559	1.18078	1.36562	1.52545	1.76849	0.613001	0.946951	1.2229	0.510361	0.651833	0.597033	0.981441	0.6578	0.541339	1.59352	0.307757	1.21105	0.77076	0.62639	0.319996	0.113327	0.644099	0.233692	0.175979	0.322342	0.0987104	0.0669288	0.0596653	0.0440909	0.101683	0.189453	0.346707	0.233982	0.165895	0.0831242
The sample numbrs correspond to those in Table 2. The western blotting data of these samples are shownn in Figure 3C.
